# Supplementary material for: Prevalence of Respiratory Infections during the 2018–2020 Period in the Paediatric Population of Primary Care Centres in Central Catalonia
Source: Healthcare (Basel). 2023 Apr 27;11(9):1252. doi: 10.3390/healthcare11091252 (PMC10178082; doi:10.3390/healthcare11091252)
Supplement: Supplementary file 1 [file healthcare-11-01252-s001.zip]

Archive with 1 entries (1 files):
- healthcare-2296683-supplementary.pdf
